# Supplementary material for: The hexosamine biosynthetic pathway rescues lysosomal dysfunction in Parkinson’s disease patient iPSC derived midbrain neurons
Source: Nat Commun. 2024 Jun 19;15:5206. doi: 10.1038/s41467-024-49256-3 (PMC11186828; doi:10.1038/s41467-024-49256-3)
Supplement: Supplementary file 4 — Supplementary Data 1 [file 41467_2024_49256_MOESM4_ESM.xlsx]

## Sheet: Sheet1
			Pathological and Clinical Information for figure 1C, N-glycosylation measurements
				ID	gel lane	Age at Death	Sex	PMI	Genomic Variant	PathDx	Brain Bank
			#1	CTRL1	1	61	F	2		control	Mayo Clinic Jacksonville FL
			#2	CTRL 2	2	60	F	NA		control	Mayo Clinic Jacksonville FL
			#3	AD 1	3	72	F	11	E3E3/H1H1	AD	Mayo Clinic Jacksonville FL
			#4	AD 2	4	78	F	24		AD	Mayo Clinic Jacksonville FL
			#5	PSP1	5	67	M	NA		PSP/AGD/grumose/IOH/ASCVD/leuko	Mayo Clinic Jacksonville FL
			#6	PSP2	6	71	M	NA		PSP/PART	Mayo Clinic Jacksonville FL
			#7	BLBD1	7	58	F	NA		BLBD	Mayo Clinic Jacksonville FL
			#8	BLBD2	8	55	M	7		BLBD	Mayo Clinic Jacksonville FL
			#9	DLB1	9	39	M	NA	SNCA A53T; PRKN S167N	DLB	Mayo Clinic Jacksonville FL
			#10	DLB2	10	71	F	NA	SNCA A53T, PRKN S167	DLB	Mayo Clinic Jacksonville FL
			#11	DLB3	11	60	M	6		DLB	Mayo Clinic Jacksonville FL
			#12	CTRL3	NA	77	M	NA		control	Mayo Clinic Jacksonville FL
			#13	CTRL4	NA	74	F	5		control	Mayo Clinic Jacksonville FL
			#14	CTRL5	NA	61	F	NA		control	Mayo Clinic Jacksonville FL
			#15	CTRL6	NA	63	M	12		control	Mayo Clinic Jacksonville FL
			#16	CTRL7	NA	64	M	NA		control	Mayo Clinic Jacksonville FL
			#17	CTRL8	NA	73	M	NA		control	Mayo Clinic Jacksonville FL
			#18	AD 3	NA	64	M	NA	E3E4	AD	Mayo Clinic Jacksonville FL
			#19	AD 4	NA	60	M	NA	E3E3	AD	Mayo Clinic Jacksonville FL
			#20	AD 5	NA	64	M	NA	E3E4	AD	Mayo Clinic Jacksonville FL
			#21	AD 6	NA	62	M	NA	E4E4	AD	Mayo Clinic Jacksonville FL
			#22	AD 7	NA	65	M	7	E3E4	AD	Mayo Clinic Jacksonville FL
			#23	AD 8	NA	74	F	15	E4E5	AD	Mayo Clinic Jacksonville FL
			#24	PSP3	NA	79	F	19		PSP/PART	Mayo Clinic Jacksonville FL
			#25	PSP4	NA	73	F	NA		PSP/AGD/SC	Mayo Clinic Jacksonville FL
			#26	PSP5	NA	67	F	11		PSP	Mayo Clinic Jacksonville FL
			#27	PSP6	NA	77	F	NA		PSP/AGD/PART	Mayo Clinic Jacksonville FL
			#28	PSP7	NA	59	M	NA		PSP/PART	Mayo Clinic Jacksonville FL
			#29	PSP8	NA	71	M	72		PSP, atypical/FBT/grumose/PART	Mayo Clinic Jacksonville FL
			#30	BLBD3	NA	81	M	12		BLBD	Mayo Clinic Jacksonville FL
			#31	BLBD4	NA	68	F	NA		BLBD	Mayo Clinic Jacksonville FL
			#32	BLBD5	NA	78	M	15		BLBD	Mayo Clinic Jacksonville FL
			#33	BLBD6	NA	79	M	5		BLBD	Mayo Clinic Jacksonville FL
			#34	BLBD7	NA	69	M	NA		BLBD	Mayo Clinic Jacksonville FL
			#35	BLBD8	NA	77	M	NA		BLBD	Mayo Clinic Jacksonville FL
			#36	DLB4	NA	63	M	NA		DLBD/PA/HpScl (CA2/3) (SNCA duplication)	Mayo Clinic Jacksonville FL
			#37	DLB5	NA	57	M	NA		DLBD/HpScl (CA2/3) (familial; SNCA A53T; Contursi)	Mayo Clinic Jacksonville FL
			#38	DLB6	NA	48	M	28		DLBD (familial; SNCA triplication; Iowa kindred)	Mayo Clinic Jacksonville FL
			#39	DLB7	NA	57	F	NA		DLBD (familial; SNCA A53T; Contursi)	Mayo Clinic Jacksonville FL
			#40	DLB8	NA	61	M	4		DLBD	Mayo Clinic Jacksonville FL
			#41	DLB9	NA	73	M	NA		DLBD	Mayo Clinic Jacksonville FL
			#42	DLB10	NA	70	M	NA		DLBD	Mayo Clinic Jacksonville FL
			#43	DLB11	NA	68	F	3		DLBD	Mayo Clinic Jacksonville FL
			#44	DLB12	NA	76	M	NA		DLBD	Mayo Clinic Jacksonville FL
			#45	DLB13	NA	71	F	NA		DLBD	Mayo Clinic Jacksonville FL
			#46	DLB14	NA	79	M	NA		DLBD	Mayo Clinic Jacksonville FL
			PMI, post-mortem interval; DLB, Dementia with Lewy Bodies;DLBD, Diffuse Body dementia, BLBD, Brainstem Lewy Body disease ; PSP, progressive supranuclear palsy; AD, Alzheimer's Disease; C, caucassion; M, male; F, female; NA, not available
			AGD, Argyrophilic grain disease; PART, Primary age-related tauopathy
			E3E4 refers to APOE allele; H1H1 refers to MAPT allele
			Pathological and Clinical Information for figure 2L, GFPT2 western blot
				ID	gel lane	Age at Death	Sex	PMI	Mutation	PathDx	Brain Bank
			#39	5	1	89	F	6		control	Northwestern Univ., Chicago IL
			#40	19	2	88	M	9		control	Northwestern Univ., Chicago IL
			#41	21	3	82	F	24		control	Northwestern Univ., Chicago IL
			#42	15	4	95	M	13		control	Northwestern Univ., Chicago IL
			#43	3	5	68	M	4		DLB	Northwestern Univ., Chicago IL
			#44	6	6	72	M	15		DLB	Northwestern Univ., Chicago IL
			#45	7	7	83	M	19		DLB	Northwestern Univ., Chicago IL
			#46	11	8	75	F	6		DLB	Northwestern Univ., Chicago IL
			#47	17	9	85	F	NA		DLB	Northwestern Univ., Chicago IL
