# Supplementary material for: The hexosamine biosynthetic pathway rescues lysosomal dysfunction in Parkinson’s disease patient iPSC derived midbrain neurons
Source: Nat Commun. 2024 Jun 19;15:5206. doi: 10.1038/s41467-024-49256-3 (PMC11186828; doi:10.1038/s41467-024-49256-3)
Supplement: Supplementary file 6 — Source Data [file 41467_2024_49256_MOESM6_ESM.xlsx]

## Sheet: Figure 1 
	Corr	Corr+Tunica	A53T	A53T+Tunica
	1.26779	0.55068	0.553574	0.498182
	0.899147	0.622684	0.532118	0.482651
	0.83306	0.578078	0.455044	0.526612
	loading: Marker, Corr (n=3), Corr + tunic (n=3), A53T (n=3), A53T + Tunic (n=3)					Number of families	1
						Number of comparisons per family	6
						Alpha	0.05
						Tukey's multiple comparisons test	Mean Diff.	95.00% CI of diff.	Below threshold?	Summary	Adjusted P Value
						Corr vs. Corr+Tunica	0.4162	0.09761 to 0.7348	Yes	*	0.013	A-B
						Corr vs. A53T	0.4864	0.1678 to 0.8050	Yes	**	0.0053	A-C
						Corr vs. A53T+Tunica	0.4975	0.1789 to 0.8161	Yes	**	0.0046	A-D
						Corr+Tunica vs. A53T	0.07024	-0.2483 to 0.3888	No	ns	0.892	B-C
						Corr+Tunica vs. A53T+Tunica	0.08133	-0.2372 to 0.3999	No	ns	0.8447	B-D
						A53T vs. A53T+Tunica	0.0111	-0.3075 to 0.3297	No	ns	0.9995	C-D
						Test details	Mean 1	Mean 2	Mean Diff.	SE of diff.	n1	n2	q	DF
						Corr vs. Corr+Tunica	1	0.5838	0.4162	0.09948	3	3	5.916	8
						Corr vs. A53T	1	0.5136	0.4864	0.09948	3	3	6.915	8
						Corr vs. A53T+Tunica	1	0.5025	0.4975	0.09948	3	3	7.073	8
						Corr+Tunica vs. A53T	0.5838	0.5136	0.07024	0.09948	3	3	0.9985	8
						Corr+Tunica vs. A53T+Tunica	0.5838	0.5025	0.08133	0.09948	3	3	1.156	8
						A53T vs. A53T+Tunica	0.5136	0.5025	0.0111	0.09948	3	3	0.1578	8
	Con	A53T		Column B	A53T
	1.0781	0.776947		vs.	vs.
	1.10706	0.514679		Column A	Con
	0.814844	0.603414
				Unpaired t test
				P value	0.038
				P value summary	*
				Significantly different (P < 0.05)?	Yes
				One- or two-tailed P value?	Two-tailed
				t, df	t=3.051, df=4
				How big is the difference?
				Mean of column A	1
				Mean of column B	0.6317
				Difference between means (B - A) ± SEM	-0.3683 ± 0.1207
				95% confidence interval	-0.7035 to -0.03316
				R squared (eta squared)	0.6995
				F test to compare variances
				F, DFn, Dfd	1.457, 2, 2
				P value	0.8141
				P value summary	ns
				Significantly different (P < 0.05)?	No
				Model comparison	SS	DF	Probability it is correct
				Null H. Population means identical	0.2909	5	80.11%
				Alternative H: Distinct population means	0.08743	4	19.89%
				Ratio of probabilities			4.029
				Difference in AICc			-2.787
				Data analyzed
				Sample size, column A	3
				Sample size, column B	3
							Number of families	1
	C	AD	PSP	BLBD	DLBD		Number of comparisons per family	4
	0.68219	1.17835	0.812896	1.43958	0.557125		Alpha	0.05
	1.31781	1.34411	0.824798	0.738783	0.643263
	1.08676	0.657545	0.781465	0.416219	0.66452		Dunnett's multiple comparisons test	Mean Diff.	95.00% CI of diff.	Below threshold?	Summary	Adjusted P Value	A-?
	0.913235	0.804346	0.423582	0.625015	0.275346		C vs. AD	0.1539	-0.2584 to 0.5662	No	ns	0.7396	B	AD
	1.06695	0.670274	0.667966	0.137034	0.500744		C vs. PSP	0.136	-0.2763 to 0.5482	No	ns	0.8107	C	PSP
	0.933053	1.04506	0.983558	1.14495	0.493581		C vs. BLBD	0.07002	-0.3423 to 0.4823	No	ns	0.9773	D	BLBD
	0.922245	0.41156	1.10123	1.66945	0.507008		C vs. DLBD	0.3808	0.01533 to 0.7462	Yes	*	0.039	E	DLBD
	1.07776	0.657321	1.31688	1.26878	0.502561
					1.02155		Test details	Mean 1	Mean 2	Mean Diff.	SE of diff.	n1	n2	q	DF
					0.630267		C vs. AD	1	0.8461	0.1539	0.1629	8	8	0.945	41
					0.5259		C vs. PSP	1	0.864	0.136	0.1629	8	8	0.8346	41
					0.373216		C vs. BLBD	1	0.93	0.07002	0.1629	8	8	0.4299	41
					0.646842		C vs. DLBD	1	0.6192	0.3808	0.1444	8	14	2.637	41
					1.32716
										Number of families	1
	Corr18 H	A53T18	Corr36 H	A53T36H	Corr54H	A53T54H	Corr72H	A53T72H		Number of comparisons per family	4
	1	0.419664	1.18439	0.611847	0.985404	0.658372	1.05802	0.273505		Alpha	0.05
	1	0.28252	1.17538	0.270373	0.950979	0.391004	0.97328	0.715586
	1	0.311214	0.762193	0.35308	0.628674	0.554767	0.489051	0.49914		Šídák's multiple comparisons test	Mean Diff.	95.00% CI of diff.	Below threshold?	Summary	Adjusted P Value
										Corr18 H vs. A53T18	0.6622	0.2225 to 1.102	Yes	**	0.0026	A-B
										Corr36 H vs. A53T36H	0.6289	0.1892 to 1.069	Yes	**	0.004	C-D
										Corr54H vs. A53T54H	0.3203	-0.1194 to 0.7600	No	ns	0.2124	E-F
										Corr72H vs. A53T72H	0.344	-0.09567 to 0.7837	No	ns	0.1625	G-H
										Test details	Mean 1	Mean 2	Mean Diff.	SE of diff.	n1	n2	t	DF
										Corr18 H vs. A53T18	1	0.3378	0.6622	0.1568	3	3	4.223	16
										Corr36 H vs. A53T36H	1.041	0.4118	0.6289	0.1568	3	3	4.01	16
										Corr54H vs. A53T54H	0.855	0.5347	0.3203	0.1568	3	3	2.042	16
										Corr72H vs. A53T72H	0.8401	0.4961	0.344	0.1568	3	3	2.194	16
Corr	Corr+Tunica	A53T	A53T+Tunica		Corr	Corr+Tunica	A53T	A53T+Tunica
0.884067	0.087879	0.352257	0.085037		0.98769	0.807311	0.378018	0.400953
0.930623	0.128408	0.377676	0.105098		0.906636	0.917181	0.335491	0.399224
1.18536	0.106086	0.436017	0.088351		1.10564	0.908526	0.40077	0.422081
							Number of families	1
							Number of comparisons per family	6
							Alpha	0.05
							Tukey's multiple comparisons test	Mean Diff.	95.00% CI of diff.	Below threshold?	Summary	Adjusted P Value
							Corr vs. Corr+Tunica	0.8926	0.6712 to 1.114	Yes	****	<0.0001	A-B
							Corr vs. A53T	0.6114	0.3900 to 0.8328	Yes	****	<0.0001	A-C
							Corr vs. A53T+Tunica	0.9072	0.6858 to 1.129	Yes	****	<0.0001	A-D
							Corr+Tunica vs. A53T	-0.2812	-0.5026 to -0.05980	Yes	*	0.0152	B-C
							Corr+Tunica vs. A53T+Tunica	0.01463	-0.2068 to 0.2360	No	ns	0.9964	B-D
							A53T vs. A53T+Tunica	0.2958	0.07443 to 0.5172	Yes	*	0.0115	C-D
							Test details	Mean 1	Mean 2	Mean Diff.	SE of diff.	n1	n2	q	DF
							Corr vs. Corr+Tunica	1	0.1075	0.8926	0.06914	3	3	18.26	8
							Corr vs. A53T	1	0.3887	0.6114	0.06914	3	3	12.51	8
							Corr vs. A53T+Tunica	1	0.09283	0.9072	0.06914	3	3	18.56	8
							Corr+Tunica vs. A53T	0.1075	0.3887	-0.2812	0.06914	3	3	5.752	8
							Corr+Tunica vs. A53T+Tunica	0.1075	0.09283	0.01463	0.06914	3	3	0.2992	8
							A53T vs. A53T+Tunica	0.3887	0.09283	0.2958	0.06914	3	3	6.051	8
							Number of families	1
							Number of comparisons per family	6
							Alpha	0.05
							Tukey's multiple comparisons test	Mean Diff.	95.00% CI of diff.	Below threshold?	Summary	Adjusted P Value
							Corr vs. Corr+Tunica	0.1223	-0.03783 to 0.2825	No	ns	0.1449	A-B
							Corr vs. A53T	0.6286	0.4684 to 0.7887	Yes	****	<0.0001	A-C
							Corr vs. A53T+Tunica	0.5926	0.4324 to 0.7527	Yes	****	<0.0001	A-D
							Corr+Tunica vs. A53T	0.5062	0.3461 to 0.6664	Yes	****	<0.0001	B-C
							Corr+Tunica vs. A53T+Tunica	0.4703	0.3101 to 0.6304	Yes	****	<0.0001	B-D
							A53T vs. A53T+Tunica	-0.03599	-0.1961 to 0.1242	No	ns	0.8866	C-D
							Test details	Mean 1	Mean 2	Mean Diff.	SE of diff.	n1	n2	q	DF
							Corr vs. Corr+Tunica	1	0.8777	0.1223	0.05001	3	3	3.459	8
							Corr vs. A53T	1	0.3714	0.6286	0.05001	3	3	17.78	8
							Corr vs. A53T+Tunica	1	0.4074	0.5926	0.05001	3	3	16.76	8
							Corr+Tunica vs. A53T	0.8777	0.3714	0.5062	0.05001	3	3	14.32	8
							Corr+Tunica vs. A53T+Tunica	0.8777	0.4074	0.4703	0.05001	3	3	13.3	8
							A53T vs. A53T+Tunica	0.3714	0.4074	-0.03599	0.05001	3	3	1.018	8
	Corr	Corr+Tunica	A53T	A53T+Tunica
	0.865861	0.564848	0.316744	0.311013
	1.13414	0.75626	0.258083	0.209253
	1	0.774706	0.28974	0.283568
					Number of families	1
					Number of comparisons per family	6
					Alpha	0.05
					Tukey's multiple comparisons test	Mean Diff.	95.00% CI of diff.	Below threshold?	Summary	Adjusted P Value
					Corr vs. Corr+Tunica	0.3014	0.05636 to 0.5464	Yes	*	0.0181	A-B
					Corr vs. A53T	0.7118	0.4668 to 0.9569	Yes	****	<0.0001	A-C
					Corr vs. A53T+Tunica	0.7321	0.4870 to 0.9771	Yes	****	<0.0001	A-D
					Corr+Tunica vs. A53T	0.4104	0.1654 to 0.6555	Yes	**	0.003	B-C
					Corr+Tunica vs. A53T+Tunica	0.4307	0.1856 to 0.6757	Yes	**	0.0022	B-D
					A53T vs. A53T+Tunica	0.02024	-0.2248 to 0.2653	No	ns	0.993	C-D
					Test details	Mean 1	Mean 2	Mean Diff.	SE of diff.	n1	n2	q	DF
					Corr vs. Corr+Tunica	1	0.6986	0.3014	0.07652	3	3	5.57	8
					Corr vs. A53T	1	0.2882	0.7118	0.07652	3	3	13.16	8
					Corr vs. A53T+Tunica	1	0.2679	0.7321	0.07652	3	3	13.53	8
					Corr+Tunica vs. A53T	0.6986	0.2882	0.4104	0.07652	3	3	7.585	8
					Corr+Tunica vs. A53T+Tunica	0.6986	0.2679	0.4307	0.07652	3	3	7.959	8
					A53T vs. A53T+Tunica	0.2882	0.2679	0.02024	0.07652	3	3	0.3742	8
	Corr	A53T		Corr	A53T
	0.950356	0.790652		1.06702	0.809649
	1.04965	0.614379		0.932975	0.543259
	1	0.630908		1	0.308477
					Table Analyzed	Data 1
					Column B	A53T
					vs.	vs.
					Column A	Corr
					Unpaired t test
					P value	0.007
					P value summary	**
					Significantly different (P < 0.05)?	Yes
					One- or two-tailed P value?	Two-tailed
					t, df	t=5.093, df=4
					How big is the difference?
					Mean of column A	1
					Mean of column B	0.6786
					Difference between means (B - A) ± SEM	-0.3214 ± 0.06309
					95% confidence interval	-0.4965 to -0.1462
					R squared (eta squared)	0.8664
					F test to compare variances
					F, DFn, Dfd	3.845, 2, 2
					P value	0.4128
					P value summary	ns
					Significantly different (P < 0.05)?	No
					Model comparison	SS	DF	Probability it is correct
					Null H. Population means identical	0.1788	5	26.13%
					Alternative H: Distinct population means	0.02388	4	73.87%
					Ratio of probabilities			2.826
					Difference in AICc			2.078
					Data analyzed
					Sample size, column A	3
					Sample size, column B	3
					Table Analyzed	Data 1
					Column B	A53T
					vs.	vs.
					Column A	Corr
					Unpaired t test
					P value	0.0408
					P value summary	*
					Significantly different (P < 0.05)?	Yes
					One- or two-tailed P value?	Two-tailed
					t, df	t=2.978, df=4
	Note: The blot was cut prior to probing and scanning				How big is the difference?
					Mean of column A	1
					Mean of column B	0.5538
					Difference between means (B - A) ± SEM	-0.4462 ± 0.1499
					95% confidence interval	-0.8623 to -0.03014
					R squared (eta squared)	0.6891
					F test to compare variances
					F, DFn, Dfd	14.00, 2, 2
					P value	0.1334
					P value summary	ns
					Significantly different (P < 0.05)?	No
					Model comparison	SS	DF	Probability it is correct
					Null H. Population means identical	0.4334	5	81.68%
					Alternative H: Distinct population means	0.1347	4	18.32%
					Ratio of probabilities			4.46
					Difference in AICc			-2.99
					Data analyzed
					Sample size, column A	3
					Sample size, column B	3

## Sheet: Figure 2
		Table Analyzed	Data 1									Table Analyzed	Data 1									Table Analyzed	Data 1									Table Analyzed	Data 1							Table Analyzed	Data 1
Corr	A53T	Column B	A53T									Column B	A53T									Column B	A53T									Column B	A53T							Column B	A53T
1.31277	3.23077	vs.	vs.					Corr	A53T			vs.	vs.						Corr	A53T		vs.	vs.					Corr	A53T			vs.	vs.			Corr	A53T			vs.	vs.					Corr	A53T
0.516603	3.45247	Column A	Corr					1.52946	2.56061			Column A	Corr						1.32314	2.47453		Column A	Corr					1.35294	1.01905			Column A	Corr			0.72176	0.538852			Column A	Corr					1.09167	0.761912
2.09491	3.0319							0.908333	2.39497										1.01359	6.14335								0.529735	1.20026							0.632224	0.602656									0.858964	0.914951
0.075722	4.99312	Unpaired t test						0.562204	2.47526			Unpaired t test							0.663264	7.89831		Unpaired t test						2.06684	1.17594			Unpaired t test				1.58358	0.724955			Unpaired t test						1.04937	0.705549
		P value	0.0054						2.95481			P value	0.0023							12.1377		P value	0.0474					0.0504809	1.69785			P value	0.5821			1.06243	0.951099			P value	0.2533					1.00438	1.14454
		P value summary	**									P value summary	**									P value summary	*									P value summary	ns							P value summary	ns					0.953398	1.06117
		Significantly different (P < 0.05)?	Yes									Significantly different (P < 0.05)?	Yes									Significantly different (P < 0.05)?	Yes									Significantly different (P < 0.05)?	No							Significantly different (P < 0.05)?	No					1.04222	1.23496
		One- or two-tailed P value?	Two-tailed									One- or two-tailed P value?	Two-tailed									One- or two-tailed P value?	Two-tailed									One- or two-tailed P value?	Two-tailed							One- or two-tailed P value?	Two-tailed
		t, df	t=4.252, df=6									t, df	t=5.732, df=5									t, df	t=2.615, df=5									t, df	t=0.5815, df=6							t, df	t=1.263, df=6
		How big is the difference?										How big is the difference?										How big is the difference?										How big is the difference?								How big is the difference?
		Mean of column A	1									Mean of column A	0.9997									Mean of column A	1									Mean of column A	1							Mean of column A	1
		Mean of column B	3.677									Mean of column B	2.596									Mean of column B	7.125									Mean of column B	1.273							Mean of column B	0.7045
		Difference between means (B - A) ± SEM	2.677 ± 0.6297									Difference between means (B - A) ± SEM	1.597 ± 0.2786									Difference between means (B - A) ± SEM	6.125 ± 2.342									Difference between means (B - A) ± SEM	0.2733 ± 0.4700							Difference between means (B - A) ± SEM	-0.2955 ± 0.2339
		95% confidence interval	1.136 to 4.218									95% confidence interval	0.8807 to 2.313									95% confidence interval	0.1040 to 12.15									95% confidence interval	-0.8767 to 1.423							95% confidence interval	-0.8678 to 0.2768
		R squared (eta squared)	0.7508									R squared (eta squared)	0.8679									R squared (eta squared)	0.5776									R squared (eta squared)	0.05335							R squared (eta squared)	0.2101
		F test to compare variances										F test to compare variances										F test to compare variances										F test to compare variances								F test to compare variances
		F, DFn, Dfd	1.016, 3, 3									F, DFn, Dfd	3.894, 2, 3									F, DFn, Dfd	143.1, 3, 2									F, DFn, Dfd	9.206, 3, 3							F, DFn, Dfd	5.640, 3, 3
		P value	0.9899									P value	0.2933									P value	0.0139									P value	0.101							P value	0.1892
		P value summary	ns									P value summary	ns									P value summary	*									P value summary	ns							P value summary	ns
		Significantly different (P < 0.05)?	No									Significantly different (P < 0.05)?	No									Significantly different (P < 0.05)?	Yes									Significantly different (P < 0.05)?	No							Significantly different (P < 0.05)?	No
		Model comparison	SS	DF	Probability it is correct							Model comparison	SS	DF	Probability it is correct							Model comparison	SS	DF	Probability it is correct							Model comparison	SS	DF	Probability it is correct					Model comparison	SS	DF	Probability it is correct
		Null H. Population means identical	19.09	7	5.965%							Null H. Population means identical	5.036	6	2.698%							Null H. Population means identical	111.3	6	61.86%							Null H. Population means identical	2.8	7	92.96%					Null H. Population means identical	0.8311	7	86.49%
		Alternative H: Distinct population means	4.758	6	94.03%							Alternative H: Distinct population means	0.6651	5	97.3%							Alternative H: Distinct population means	47.03	5	38.14%							Alternative H: Distinct population means	2.651	6	7.039%					Alternative H: Distinct population means	0.6565	6	13.51%
		Ratio of probabilities			15.76							Ratio of probabilities			36.07							Ratio of probabilities			1.622							Ratio of probabilities			13.21					Ratio of probabilities			6.401
		Difference in AICc			5.515							Difference in AICc			7.171							Difference in AICc			-0.9668							Difference in AICc			-5.161					Difference in AICc			-3.713
		Data analyzed										Data analyzed										Data analyzed										Data analyzed								Data analyzed
		Sample size, column A	4									Sample size, column A	3									Sample size, column A	3									Sample size, column A	4							Sample size, column A	4
		Sample size, column B	4									Sample size, column B	4									Sample size, column B	4									Sample size, column B	4							Sample size, column B	4
[truncated: 20 more columns]

## Sheet: Figure 3
															Corr DMSO	Corr Tunic	A53T DMSO	A53T Tunic							Corr DMSO	Corr Tunic	A53T DMSO	A53T Tunic								Veh Dmso	Veh Tunic	MKC8866 Dmso	MKC8866 Tunic
					Corr+DMSO	Corr+Tunic	A53T DMSO	A53T+Tunic		Corr+DMSO	Corr+Tunic	A53T DMSO	A53T+Tunic		0.93	2.245	0.73	0.672							1.14261	18.9469	0.588748	4.68636								0.817584	8.58727	0.871552	2.49329							Veh Dmso	VehTunica	MKC8866 Dmso	MKC8866 Tunica
					1.07193	1.16106	0.740581	0.829076		1.13617	1.34836	0.721832	0.922075		1.124	2.595	0.587	1.273							1.10554	16.7257	0.666791	7.89755								0.956233	6.95685	1.6462	1.26864							0.769215	2.21148	0.55836	0.931937
Corr	A53T				0.928067	1.08623	0.789924	0.895016		0.94839	1.37774	0.788693	1.07009		0.956	2.474	0.691	0.763							0.791641	14.6489	0.580208	3.73906								1.22618	11.0368	0.482246	2.307							1.08418	2.97427	1.44297	1.79717
1.96133	1.19874				1.03449	1.25576	0.760624	0.803689		0.915439	1.13182	0.618431	0.703231		Number of families	1																				0.898839	6.20366	0.88683	0.569033							1.14661	4.01625	0.998675	1.49023
2.02915	1.24471				0.965507	1.29559	0.95488	0.986754		0.999999	1.83994	0.820729	0.812661		Number of comparisons per family	6									Number of families	1										0.673857	9.28772	1.29655	1.61623							0.83159	1.62534	0.823803	1.98518
1.84187	1.25722														Alpha	0.05									Number of comparisons per family	6										1.4273	12.2394	0.816621	2.91639							1.05403	3.09568	1.73967	1.52447
1.80988	1.27575																								Alpha	0.05																				1.11438	2.05737	0.461177	0.666451
1.43488	1.17554														Tukey's multiple comparisons test	Mean Diff.	95.00% CI of diff.	Below threshold?	Summary	Adjusted P Value
2.04425										Biorad marker 1610374					Corr+DMSO vs. Corr+Tunic	-1.435	-1.946 to -0.9232	Yes	****	<0.0001	A-B				Tukey's multiple comparisons test	Mean Diff.	95.00% CI of diff.	Below threshold?	Summary	Adjusted P Value						Number of families	1									Number of families	1
															Corr+DMSO vs. A53T DMSO	0.334	-0.1775 to 0.8455	No	ns	0.2345	A-C				Corr+DMSO vs. Corr+Tunic	-15.76	-19.77 to -11.75	Yes	****	<0.0001	A-B					Number of comparisons per family	6									Number of comparisons per family	6
															Corr+DMSO vs. A53T+Tunic	0.1007	-0.4108 to 0.6122	No	ns	0.9194	A-D				Corr+DMSO vs. A53T DMSO	0.4013	-3.609 to 4.412	No	ns	0.9878	A-C					Alpha	0.05									Alpha	0.05
															Corr+Tunic vs. A53T DMSO	1.769	1.257 to 2.280	Yes	****	<0.0001	B-C				Corr+DMSO vs. A53T+Tunic	-4.428	-8.438 to -0.4174	Yes	*	0.0314	A-D
															Corr+Tunic vs. A53T+Tunic	1.535	1.024 to 2.047	Yes	****	<0.0001	B-D				Corr+Tunic vs. A53T DMSO	16.16	12.15 to 20.17	Yes	****	<0.0001	B-C					Tukey's multiple comparisons test	Mean Diff.	95.00% CI of diff.	Below threshold?	Summary	Adjusted P Value					Tukey's multiple comparisons test	Mean Diff.	95.00% CI of diff.	Below threshold?
Table Analyzed	Data 1														A53T DMSO vs. A53T+Tunic	-0.2333	-0.7448 to 0.2782	No	ns	0.5005	C-D				Corr+Tunic vs. A53T+Tunic	11.33	7.323 to 15.34	Yes	****	<0.0001	B-D					Veh Dmso vs. Veh Tunic	-8.052	-10.09 to -6.011	Yes	****	<0.0001	A-B				Veh Dmso vs. VehTunica	-1.663	-2.580 to -0.7472	Yes
														GRP78											A53T DMSO vs. A53T+Tunic	-4.829	-8.839 to -0.8187	Yes	*	0.0202	C-D					Veh Dmso vs. MKC8866 Dmso	-1.667e-07	-2.040 to 2.040	No	ns	>0.9999	A-C				Veh Dmso vs. MKC8866 Dmso	-0.004107	-0.9203 to 0.9121	No
Column B	A53T								800 ch					800 ch	Test details	Mean 1	Mean 2	Mean Diff.	SE of diff.	n1	n2	q	DF													Veh Dmso vs. MKC8866 Tunic	-0.8618	-2.902 to 1.179	No	ns	0.6447	A-D				Veh Dmso vs. MKC8866 Tunica	-0.3992	-1.315 to 0.5170	No
vs.	vs.														Corr+DMSO vs. Corr+Tunic	1.003	2.438	-1.435	0.1597	3	3	12.7	8		Test details	Mean 1	Mean 2	Mean Diff.	SE of diff.	n1	n2	q	DF			Veh Tunic vs. MKC8866 Dmso	8.052	6.011 to 10.09	Yes	****	<0.0001	B-C				VehTunica vs. MKC8866 Dmso	1.659	0.7430 to 2.576	Yes
Column A	Corr														Corr+DMSO vs. A53T DMSO	1.003	0.6693	0.334	0.1597	3	3	2.957	8		Corr+DMSO vs. Corr+Tunic	1.013	16.77	-15.76	1.252	3	3	17.8	8			Veh Tunic vs. MKC8866 Tunic	7.19	5.150 to 9.231	Yes	****	<0.0001	B-D				VehTunica vs. MKC8866 Tunica	1.264	0.3479 to 2.180	Yes
															Corr+DMSO vs. A53T+Tunic	1.003	0.9027	0.1007	0.1597	3	3	0.8913	8		Corr+DMSO vs. A53T DMSO	1.013	0.6119	0.4013	1.252	3	3	0.4532	8			MKC8866 Dmso vs. MKC8866 Tunic	-0.8618	-2.902 to 1.179	No	ns	0.6447	C-D				MKC8866 Dmso vs. MKC8866 Tunica	-0.3951	-1.311 to 0.5211	No
Unpaired t test															Corr+Tunic vs. A53T DMSO	2.438	0.6693	1.769	0.1597	3	3	15.66	8		Corr+DMSO vs. A53T+Tunic	1.013	5.441	-4.428	1.252	3	3	5	8
P value	0.0002														Corr+Tunic vs. A53T+Tunic	2.438	0.9027	1.535	0.1597	3	3	13.59	8		Corr+Tunic vs. A53T DMSO	16.77	0.6119	16.16	1.252	3	3	18.25	8			Test details	Mean 1	Mean 2	Mean Diff.	SE of diff.	n1	n2	q	DF		Test details	Mean 1	Mean 2	Mean Diff.
P value summary	***														A53T DMSO vs. A53T+Tunic	0.6693	0.9027	-0.2333	0.1597	3	3	2.066	8		Corr+Tunic vs. A53T+Tunic	16.77	5.441	11.33	1.252	3	3	12.8	8			Veh Dmso vs. Veh Tunic	1	9.052	-8.052	0.729	6	6	15.62	20		Veh Dmso vs. VehTunica	1	2.663	-1.663
Significantly different (P < 0.05)?	Yes																								A53T DMSO vs. A53T+Tunic	0.6119	5.441	-4.829	1.252	3	3	5.453	8			Veh Dmso vs. MKC8866 Dmso	1	1	-1.667e-07	0.729	6	6	3.233e-07	20		Veh Dmso vs. MKC8866 Dmso	1	1.004	-0.004107
One- or two-tailed P value?	Two-tailed																																			Veh Dmso vs. MKC8866 Tunic	1	1.862	-0.8618	0.729	6	6	1.672	20		Veh Dmso vs. MKC8866 Tunica	1	1.399	-0.3992
t, df	t=6.019, df=9																																			Veh Tunic vs. MKC8866 Dmso	9.052	1	8.052	0.729	6	6	15.62	20		VehTunica vs. MKC8866 Dmso	2.663	1.004	1.659
																																				Veh Tunic vs. MKC8866 Tunic	9.052	1.862	7.19	0.729	6	6	13.95	20		VehTunica vs. MKC8866 Tunica	2.663	1.399	1.264
How big is the difference?																																				MKC8866 Dmso vs. MKC8866 Tunic	1	1.862	-0.8618	0.729	6	6	1.672	20		MKC8866 Dmso vs. MKC8866 Tunica	1.004	1.399	-0.3951
Mean of column A	1.854
Mean of column B	1.23
Difference between means (B - A) ± SEM	-0.6232 ± 0.1035
95% confidence interval	-0.8574 to -0.3889
R squared (eta squared)	0.801
									700 ch
F test to compare variances
F, DFn, Dfd	29.31, 5, 4
P value	0.006													GAPDH
P value summary	**													700ch
Significantly different (P < 0.05)?	Yes
						Seeblue Plus Invitrogen
Model comparison	SS	DF	Probability it is correct
Null H. Population means identical	1.322	10	0.09919%
Alternative H: Distinct population means	0.2631	9	99.9%			Number of families	1
Ratio of probabilities			1007			Number of comparisons per family	6
Difference in AICc			13.83			Alpha	0.05
Data analyzed						Tukey's multiple comparisons test	Mean Diff.	95.00% CI of diff.	Below threshold?	Summary	Adjusted P Value
Sample size, column A	6					Corr+DMSO vs. Corr+Tunic	-0.1997	-0.3795 to -0.01977	Yes	*	0.0283	A-B
Sample size, column B	5					Corr+DMSO vs. A53T DMSO	0.1885	0.008612 to 0.3684	Yes	*	0.0391	A-C
						Corr+DMSO vs. A53T+Tunic	0.1214	-0.05852 to 0.3013	No	ns	0.2401	A-D
						Corr+Tunic vs. A53T DMSO	0.3882	0.2083 to 0.5680	Yes	***	0.0002	B-C
						Corr+Tunic vs. A53T+Tunic	0.321	0.1411 to 0.5009	Yes	***	0.0009	B-D
						A53T DMSO vs. A53T+Tunic	-0.06713	-0.2470 to 0.1128	No	ns	0.6917	C-D
						Test details	Mean 1	Mean 2	Mean Diff.	SE of diff.	n1	n2	q	DF
						Corr+DMSO vs. Corr+Tunic	1	1.2	-0.1997	0.06059	4	4	4.66	12
						Corr+DMSO vs. A53T DMSO	1	0.8115	0.1885	0.06059	4	4	4.4	12
						Corr+DMSO vs. A53T+Tunic	1	0.8786	0.1214	0.06059	4	4	2.833	12
						Corr+Tunic vs. A53T DMSO	1.2	0.8115	0.3882	0.06059	4	4	9.06	12
						Corr+Tunic vs. A53T+Tunic	1.2	0.8786	0.321	0.06059	4	4	7.493	12
						A53T DMSO vs. A53T+Tunic	0.8115	0.8786	-0.06713	0.06059	4	4	1.567	12
						Number of families	1
						Number of comparisons per family	6
						Alpha	0.05
						Tukey's multiple comparisons test	Mean Diff.	95.00% CI of diff.	Below threshold?	Summary	Adjusted P Value
						Corr+DMSO vs. Corr+Tunic	-0.4245	-0.8040 to -0.04493	Yes	*	0.0271	A-B
						Corr+DMSO vs. A53T DMSO	0.2626	-0.1170 to 0.6421	No	ns	0.2227	A-C
						Corr+DMSO vs. A53T+Tunic	0.123	-0.2565 to 0.5025	No	ns	0.7728	A-D
						Corr+Tunic vs. A53T DMSO	0.687	0.3075 to 1.067	Yes	***	0.0008	B-C
						Corr+Tunic vs. A53T+Tunic	0.5474	0.1679 to 0.9270	Yes	**	0.0051	B-D
						A53T DMSO vs. A53T+Tunic	-0.1396	-0.5191 to 0.2399	No	ns	0.7008	C-D
						Test details	Mean 1	Mean 2	Mean Diff.	SE of diff.	n1	n2	q	DF
						Corr+DMSO vs. Corr+Tunic	1	1.424	-0.4245	0.1278	4	4	4.696	12
						Corr+DMSO vs. A53T DMSO	1	0.7374	0.2626	0.1278	4	4	2.905	12
						Corr+DMSO vs. A53T+Tunic	1	0.877	0.123	0.1278	4	4	1.361	12
						Corr+Tunic vs. A53T DMSO	1.424	0.7374	0.687	0.1278	4	4	7.601	12
						Corr+Tunic vs. A53T+Tunic	1.424	0.877	0.5474	0.1278	4	4	6.056	12
						A53T DMSO vs. A53T+Tunic	0.7374	0.877	-0.1396	0.1278	4	4	1.544	12
[truncated: 23 more columns]

## Sheet: Figure 4 
																										GFP	XBP1s		GFP	XBP1s		Table Analyzed	Data 1												GFP	XBP1s		GFP	XBP1s
																										1.25051	1.31972		0.9711	1.36529							Table Analyzed	Data 1							1.06289	1.62449		1.07833	1.57309
																										0.924658	1.81412		1.01077	1.10588		Column B	XBP1s												0.897209	1.49652		1.10025	1.36782
	GFP	XBP1s				GFP	XBP1s						GFP	XBP1s					GFP	XBP1s						0.824858	1.71206		1.01816	1.301		vs.	vs.				Column B	XBP1s							0.930279	1.54161		0.899409	1.40383
	0.86	1.3				1.23	1.5						1.36471	2.32925					1.03717	1.96991												Column A	GFP				vs.	vs.							1.10962			0.922013
	1.07	1.43				1.06	1.38						1.08915	2.06086					1.08495	1.5656																	Column A	GFP
	1.13	1.76				0.95	1.43						0.845873	1.67608					0.943377	1.28056												Unpaired t test
	0.96					0.8							0.795366						0.942007													P value	0.036				Unpaired t test
																																P value summary	*				P value	0.0316
Table Analyzed	Data 1					Table Analyzed	Data 1					Table Analyzed	Data 1					Table Analyzed	Data 1													Significantly different (P < 0.05)?	Yes				P value summary	*
																																One- or two-tailed P value?	Two-tailed				Significantly different (P < 0.05)?	Yes
Column B	XBP1s					Column B	XBP1s					Column B	XBP1s					Column B	XBP1s													t, df	t=3.107, df=4				One- or two-tailed P value?	Two-tailed
vs.	vs.					vs.	vs.					vs.	vs.					vs.	vs.																		t, df	t=3.243, df=4
Column A	GFP					Column A	GFP					Column A	GFP					Column A	GFP													How big is the difference?
																																Mean of column A	1				How big is the difference?
Unpaired t test						Unpaired t test						Unpaired t test						Unpaired t test														Mean of column B	1.615				Mean of column A	1
P value	0.0147					P value	0.0121					P value	0.0063					P value	0.0173													Difference between means (B - A) ± SEM	0.6153 ± 0.1981				Mean of column B	1.257
P value summary	*					P value summary	*					P value summary	**					P value summary	*													95% confidence interval	0.06538 to 1.165				Difference between means (B - A) ± SEM	0.2574 ± 0.07935
Significantly different (P < 0.05)?	Yes					Significantly different (P < 0.05)?	Yes					Significantly different (P < 0.05)?	Yes					Significantly different (P < 0.05)?	Yes													R squared (eta squared)	0.707				95% confidence interval	0.03706 to 0.4777
One- or two-tailed P value?	Two-tailed					One- or two-tailed P value?	Two-tailed					One- or two-tailed P value?	Two-tailed					One- or two-tailed P value?	Two-tailed																		R squared (eta squared)	0.7245
t, df	t=3.652, df=5					t, df	t=3.839, df=5					t, df	t=4.510, df=5					t, df	t=3.498, df=5													F test to compare variances
																																F, DFn, Dfd	1.375, 2, 2				F test to compare variances
How big is the difference?						How big is the difference?						How big is the difference?						How big is the difference?														P value	0.8421				F, DFn, Dfd	28.50, 2, 2
Mean of column A	1.005					Mean of column A	1.01					Mean of column A	1.024					Mean of column A	1.002													P value summary	ns				P value	0.0678
Mean of column B	1.497					Mean of column B	1.437					Mean of column B	2.022					Mean of column B	1.605													Significantly different (P < 0.05)?	No				P value summary	ns
Difference between means (B - A) ± SEM	0.4917 ± 0.1346					Difference between means (B - A) ± SEM	0.4267 ± 0.1111					Difference between means (B - A) ± SEM	0.9983 ± 0.2213					Difference between means (B - A) ± SEM	0.6035 ± 0.1725																		Significantly different (P < 0.05)?	No
95% confidence interval	0.1456 to 0.8378					95% confidence interval	0.1410 to 0.7123					95% confidence interval	0.4293 to 1.567					95% confidence interval	0.1600 to 1.047													Model comparison	SS	DF	Probability it is correct
R squared (eta squared)	0.7273					R squared (eta squared)	0.7467					R squared (eta squared)	0.8027					R squared (eta squared)	0.7099													Null H. Population means identical	0.8032	5	78.88%		Model comparison	SS	DF	Probability it is correct
																																Alternative H: Distinct population means	0.2354	4	21.12%		Null H. Population means identical	0.1372	5	75.63%
F test to compare variances						F test to compare variances						F test to compare variances						F test to compare variances														Ratio of probabilities			3.734		Alternative H: Distinct population means	0.03778	4	24.37%
F, DFn, Dfd	3.932, 2, 3					F, DFn, Dfd	9.046, 3, 2					F, DFn, Dfd	1.583, 2, 3					F, DFn, Dfd	23.75, 2, 3													Difference in AICc			-2.635		Ratio of probabilities			3.103
P value	0.2902					P value	0.2023					P value	0.6789					P value	0.029																		Difference in AICc			-2.265
P value summary	ns					P value summary	ns					P value summary	ns					P value summary	*													Data analyzed
Significantly different (P < 0.05)?	No					Significantly different (P < 0.05)?	No					Significantly different (P < 0.05)?	No					Significantly different (P < 0.05)?	Yes													Sample size, column A	3				Data analyzed
																																Sample size, column B	3				Sample size, column A	3
Model comparison	SS	DF	Probability it is correct			Model comparison	SS	DF	Probability it is correct			Model comparison	SS	DF	Probability it is correct			Model comparison	SS	DF	Probability it is correct																Sample size, column B	3
Null H. Population means identical	0.5698	6	25.96%			Null H. Population means identical	0.4179	6	21.31%			Null H. Population means identical	2.128	6	10.15%			Null H. Population means identical	0.8795	6	30.33%
Alternative H: Distinct population means	0.1554	5	74.04%			Alternative H: Distinct population means	0.1059	5	78.69%			Alternative H: Distinct population means	0.4199	5	89.85%			Alternative H: Distinct population means	0.2551	5	69.67%
Ratio of probabilities			2.852			Ratio of probabilities			3.692			Ratio of probabilities			8.852			Ratio of probabilities			2.297
Difference in AICc			2.096			Difference in AICc			2.612			Difference in AICc			4.361			Difference in AICc			1.663
Data analyzed						Data analyzed						Data analyzed						Data analyzed
Sample size, column A	4					Sample size, column A	4					Sample size, column A	4					Sample size, column A	4
Sample size, column B	3					Sample size, column B	3					Sample size, column B	3					Sample size, column B	3

## Sheet: Figure 5
																												Table Analyzed	Data 1																				Table Analyzed
						Table Analyzed	Data 1																	GFP	GFPT2													GFP	GFPT2		GFP	GFPT2		Table Analyzed	Data 1
													GFP	GFPT2		Table Analyzed	Data 1							1.07514	1.25656			Column B	GFPT2									1	1.48193		1	1.62002							Column B
		GFP	GFPT2			Column B	GFPT2						0.993274	0.885564										0.937036	1.09631			vs.	vs.									1	2.17963		1	1.79633		Column B	GFPT2				vs.
		0.575847	21.4565			vs.	vs.						0.986542	0.878832		Column B	GFPT2							0.987828	1.3192			Column A	GFP									1	1.44146		1	1.43654		vs.	vs.				Column A
		1.02675	21.2573			Column A	GFP						1.0202	0.912492		vs.	vs.																								0.908512	1.22571		Column A	GFP
		1.39741	21.22											0.885564		Column A	GFP											Unpaired t test													1.09149	1.43441							Unpaired t test
			13.9803			Unpaired t test																						P value	0.0448												1	1.17324		Unpaired t test					P value
						P value	0.0004									Unpaired t test												P value summary	*															P value	0.043				P value summary
						P value summary	***									P value	0.0003											Significantly different (P < 0.05)?	Yes															P value summary	*				Significantly different (P < 0.05)?
						Significantly different (P < 0.05)?	Yes									P value summary	***											One- or two-tailed P value?	Two-tailed															Significantly different (P < 0.05)?	Yes				One- or two-tailed P value?
						One- or two-tailed P value?	Two-tailed									Significantly different (P < 0.05)?	Yes											t, df	t=2.885, df=4															One- or two-tailed P value?	Two-tailed				t, df
						t, df	t=8.482, df=5									One- or two-tailed P value?	Two-tailed																											t, df	t=2.926, df=4
																t, df	t=8.873, df=5											How big is the difference?																					How big is the difference?
						How big is the difference?																						Mean of column A	1															How big is the difference?					Mean of column A
						Mean of column A	1									How big is the difference?												Mean of column B	1.224															Mean of column A	1				Mean of column B
						Mean of column B	19.48									Mean of column A	1											Difference between means (B - A) ± SEM	0.2240 ± 0.07766															Mean of column B	1.701				Difference between means (B - A) ± SEM
						Difference between means (B - A) ± SEM	18.48 ± 2.178									Mean of column B	0.8906											95% confidence interval	0.008400 to 0.4396															Difference between means (B - A) ± SEM	0.7010 ± 0.2396				95% confidence interval
						95% confidence interval	12.88 to 24.08									Difference between means (B - A) ± SEM	-0.1094 ± 0.01233											R squared (eta squared)	0.6753															95% confidence interval	0.03578 to 1.366				R squared (eta squared)
						R squared (eta squared)	0.935									95% confidence interval	-0.1411 to -0.07770																											R squared (eta squared)	0.6815
																R squared (eta squared)	0.9403											F test to compare variances																					F test to compare variances
						F test to compare variances																						F, DFn, Dfd	2.708, 2, 2															F test to compare variances					F, DFn, Dfd
						F, DFn, Dfd	79.43, 3, 2									F test to compare variances												P value	0.5393															F, DFn, Dfd	Infinity, 2, 2				P value
						P value	0.0249									F, DFn, Dfd	1.424, 2, 3											P value summary	ns															P value	<0.0001				P value summary
						P value summary	*									P value	0.735											Significantly different (P < 0.05)?	No															P value summary	****				Significantly different (P < 0.05)?
						Significantly different (P < 0.05)?	Yes									P value summary	ns																											Significantly different (P < 0.05)?	Yes
																Significantly different (P < 0.05)?	No											Model comparison	SS	DF	Probability it is correct																		Model comparison
						Model comparison	SS	DF	Probability it is correct																			Null H. Population means identical	0.1115	5	83.55%													Model comparison	SS	DF	Probability it is correct		Null H. Population means identical
						Null H. Population means identical	626	6	0.2311%							Model comparison	SS	DF	Probability it is correct									Alternative H: Distinct population means	0.03619	4	16.45%													Null H. Population means identical	1.082	5	82.74%		Alternative H: Distinct population means
						Alternative H: Distinct population means	40.68	5	99.77%							Null H. Population means identical	0.02182	6	0.1721%									Ratio of probabilities			5.078													Alternative H: Distinct population means	0.3444	4	17.26%		Ratio of probabilities
						Ratio of probabilities			431.8							Alternative H: Distinct population means	0.001303	5	99.83%									Difference in AICc			-3.25													Ratio of probabilities			4.794		Difference in AICc
						Difference in AICc			12.14							Ratio of probabilities			580.2																									Difference in AICc			-3.135
																Difference in AICc			12.73									Data analyzed																					Data analyzed
						Data analyzed																						Sample size, column A	3															Data analyzed					Sample size, column A
						Sample size, column A	3									Data analyzed												Sample size, column B	3															Sample size, column A	3				Sample size, column B
						Sample size, column B	4									Sample size, column A	3																											Sample size, column B	3
																Sample size, column B	4
[truncated: 28 more columns]

## Sheet: Figure 6 
													Vehicle	GlcNAc											Vehicle	GlcNAC
Corr	Corr+GlcNAc		A53T	A53T+GlcNAc									1	0.615896											0.884174	3.02596											Vehicle	GlcNAc
1.03228	0.974832		0.682268	0.968679									1	0.743128											1.11583	2.20325											1.44868	2.32652
0.967724	1.17367		0.709694	1.40975									1	0.888627											0.999997	2.57136											0.943254	2.09125										Corr	Corr+GlcNAc
1.08498	1.0777		0.656879	1.36401																																	0.823767	1.83025										1.11	1.04
0.915022	1.46287			0.885989																																	0.784301	1.32854										1.03	1.18
																																																0.86	1.36
					Table Analyzed	Col: Entering replicate data											Table Analyzed	Data 1												Table Analyzed	Data 1									Table Analyzed	Data 1
																																																Corr	Corr+GlcNAc
					Column D	A53T+GlcNAc											Column B	A53T +GlcNAc												Column B	A53T +GlcNAc									Column B	A53T +GlcNAc							1.18	0.99
					vs.	vs.											vs.	vs.												vs.	vs.									vs.	vs.							1	0.88
					Column C	A53T											Column A	A53T												Column A	A53T									Column A	A53T							0.82	1.04
					Unpaired t test												Unpaired t test													Unpaired t test										Unpaired t test
					P value	0.0308											P value	0.0334												P value	0.0029									P value	0.0146
					P value summary	*											P value summary	*												P value summary	**									P value summary	*
					Significantly different (P < 0.05)?	Yes											Significantly different (P < 0.05)?	Yes												Significantly different (P < 0.05)?	Yes									Significantly different (P < 0.05)?	Yes
					One- or two-tailed P value?	Two-tailed											One- or two-tailed P value?	Two-tailed												One- or two-tailed P value?	Two-tailed									One- or two-tailed P value?	Two-tailed
					t, df	t=2.980, df=5											t, df	t=3.183, df=4												t, df	t=6.475, df=4									t, df	t=3.396, df=6
					How big is the difference?												How big is the difference?													How big is the difference?										How big is the difference?
					Mean of column C	0.6829											Mean of column A	1												Mean of column A	1									Mean of column A	1
					Mean of column D	1.157											Mean of column B	0.7492												Mean of column B	2.6									Mean of column B	1.894
					Difference between means (D - C) ± SEM	0.4742 ± 0.1591											Difference between means (B - A) ± SEM	-0.2508 ± 0.07879												Difference between means (B - A) ± SEM	1.600 ± 0.2472									Difference between means (B - A) ± SEM	0.8941 ± 0.2633
					95% confidence interval	0.06511 to 0.8832											95% confidence interval	-0.4695 to -0.03203												95% confidence interval	0.9140 to 2.286									95% confidence interval	0.2499 to 1.538
					R squared (eta squared)	0.6397											R squared (eta squared)	0.7169												R squared (eta squared)	0.9129									R squared (eta squared)	0.6578
					F test to compare variances												F test to compare variances													F test to compare variances										F test to compare variances
					F, DFn, Dfd	103.0, 3, 2											F, DFn, Dfd	Infinity, 2, 2												F, DFn, Dfd	12.66, 2, 2									F, DFn, Dfd	1.949, 3, 3
					P value	0.0193											P value	<0.0001												P value	0.1464									P value	0.5975
					P value summary	*											P value summary	****												P value summary	ns									P value summary	ns
					Significantly different (P < 0.05)?	Yes											Significantly different (P < 0.05)?	Yes												Significantly different (P < 0.05)?	No									Significantly different (P < 0.05)?	No
					Data analyzed												Model comparison	SS	DF	Probability it is correct										Model comparison	SS	DF	Probability it is correct							Model comparison	SS	DF	Probability it is correct
					Sample size, column C	3											Null H. Population means identical	0.1316	5	77.1%										Null H. Population means identical	4.207	5	8.934%							Null H. Population means identical	2.431	7	18.41%
					Sample size, column D	4											Alternative H: Distinct population means	0.03725	4	22.9%										Alternative H: Distinct population means	0.3665	4	91.07%							Alternative H: Distinct population means	0.8319	6	81.59%
																	Ratio of probabilities			3.366										Ratio of probabilities			10.19							Ratio of probabilities			4.433
																	Difference in AICc			-2.427										Difference in AICc			4.644							Difference in AICc			2.978
																	Data analyzed													Data analyzed										Data analyzed
					Table Analyzed	Col: Entering replicate data											Sample size, column A	3												Sample size, column A	3									Sample size, column A	4
																	Sample size, column B	3												Sample size, column B	3									Sample size, column B	4
					Column B	Corr+GlcNAc
					vs.	vs.
					Column A	Corr
					Unpaired t test
					P value	0.1729
					P value summary	ns
					Significantly different (P < 0.05)?	No
					One- or two-tailed P value?	Two-tailed
					t, df	t=1.546, df=6
					How big is the difference?
					Mean of column A	1
					Mean of column B	1.172
					Difference between means (B - A) ± SEM	0.1723 ± 0.1114
					95% confidence interval	-0.1003 to 0.4448
					R squared (eta squared)	0.285
					F test to compare variances
					F, DFn, Dfd	8.010, 3, 3
					P value	0.1213
					P value summary	ns
					Significantly different (P < 0.05)?	No
					Data analyzed
					Sample size, column A	4
					Sample size, column B	4
[truncated: 23 more columns]

## Sheet: Figure S1 
							DMSO	DMSO+PNGase	Ac4ManNAz	Ac4ManNAz+ PNGase
							0.722611	1.12425	17.0088	7.10572																	Corr	A53T
							0.725732	3.2803	16.864	6.03026																	0.966644	0.896222
							1.55166	1.69284	14.4843	1.37062																	0.97062	0.980121
																											0.925263	0.902384
																											1.13747	0.943476
										Number of families	1																					Table Analyzed	Puromycin incorporation Corr A53T day 90
										Number of comparisons per family	6
										Alpha	0.05																					Column B	A53T
																																vs.	vs.
										Tukey's multiple comparisons test	Mean Diff.	95.00% CI of diff.	Below threshold?	Summary	Adjusted P Value																	Column A	Corr
										DMSO-PNGase vs. DMSO+PNGase	-1.032	-5.706 to 3.641	No	ns	0.8914	A-B
										DMSO-PNGase vs. AC4ManNAZ-PNGase	-15.12	-19.79 to -10.45	Yes	****	<0.0001	A-C																Unpaired t test
										DMSO-PNGase vs. AC4ManNAZ+PNGase	-3.836	-8.509 to 0.8381	No	ns	0.1124	A-D																P value	0.2212
										DMSO+PNGase vs. AC4ManNAZ-PNGase	-14.09	-18.76 to -9.413	Yes	****	<0.0001	B-C																P value summary	ns
										DMSO+PNGase vs. AC4ManNAZ+PNGase	-2.803	-7.477 to 1.871	No	ns	0.2923	B-D																Significantly different (P < 0.05)?	No
										AC4ManNAZ-PNGase vs. AC4ManNAZ+PNGase	11.28	6.610 to 15.96	Yes	***	0.0003	C-D																One- or two-tailed P value?	Two-tailed
																																t, df	t=1.365, df=6
										Test details	Mean 1	Mean 2	Mean Diff.	SE of diff.	n1	n2	q	DF
										DMSO-PNGase vs. DMSO+PNGase	1	2.032	-1.032	1.459	3	3	1	8														How big is the difference?
										DMSO-PNGase vs. AC4ManNAZ-PNGase	1	16.12	-15.12	1.459	3	3	14.65	8														Mean of column A	1
										DMSO-PNGase vs. AC4ManNAZ+PNGase	1	4.836	-3.836	1.459	3	3	3.717	8														Mean of column B	0.9306
										DMSO+PNGase vs. AC4ManNAZ-PNGase	2.032	16.12	-14.09	1.459	3	3	13.65	8														Difference between means (B - A) ± SEM	-0.06945 ± 0.05087
										DMSO+PNGase vs. AC4ManNAZ+PNGase	2.032	4.836	-2.803	1.459	3	3	2.716	8														95% confidence interval	-0.1939 to 0.05503
										AC4ManNAZ-PNGase vs. AC4ManNAZ+PNGase	16.12	4.836	11.28	1.459	3	3	10.93	8														R squared (eta squared)	0.237
																																F test to compare variances
																																F, DFn, Dfd	5.757, 3, 3
																																P value	0.1845
																																P value summary	ns
																																Significantly different (P < 0.05)?	No
																																Model comparison	SS	DF	Probability it is correct
																																Null H. Population means identical	0.0407	7	84.79%
																																Alternative H: Distinct population means	0.03106	6	15.21%
																																Ratio of probabilities			5.574
																																Difference in AICc			-3.436
																																Data analyzed
																																Sample size, column A	4
																																Sample size, column B	4

## Sheet: Figure S2 
																																											Column B	A53T
							Table Analyzed	HK1 Corr A53T neurons							Corr	SNCA3X												Corr	A53T														vs.	vs.					Corr
	Corr	A53T		Corr	A53T										1.11504	0.667756				Table Analyzed	Data 1							1.08569	1.96553										Corr	A53T			Column A	Corr					1.2605
	0.825199	0.993157		1.05665	0.951472		Column B	A53T							0.859698	0.647351												0.935701	1.70913			Table Analyzed	Data 1						0.849045	1.00593									0.903695
	1.23072	1.4583		0.847316	0.704267		vs.	vs.							0.921601	0.721048				Column B	SNCA3X							0.948597	1.70261										0.889714	1.11597			Unpaired t test						0.790385
	1.0153	0.949281		0.932524	0.859019		Column A	Corr							1.12058	0.815438				vs.	vs.							1.03001	1.30615			Column B	A53T						1.0072	1.26119			P value	0.9024					1.00296
	0.928773	0.903659		1.16351	1.09194										1.15861	0.646517				Column A	Corr											vs.	vs.						1.25407	0.522694			P value summary	ns					1.04246
							Unpaired t test									0.686033																Column A	Corr										Significantly different (P < 0.05)?	No
							P value	0.6406												Unpaired t test																							One- or two-tailed P value?	Two-tailed
							P value summary	ns												P value	0.0004											Unpaired t test											t, df	t=0.1280, df=6
							Significantly different (P < 0.05)?	No												P value summary	***											P value	0.0031
							One- or two-tailed P value?	Two-tailed												Significantly different (P < 0.05)?	Yes											P value summary	**										How big is the difference?
							t, df	t=0.4913, df=6												One- or two-tailed P value?	Two-tailed											Significantly different (P < 0.05)?	Yes										Mean of column A	1
																				t, df	t=5.481, df=9											One- or two-tailed P value?	Two-tailed										Mean of column B	0.9764
							How big is the difference?																									t, df	t=4.770, df=6										Difference between means (B - A) ± SEM	-0.02356 ± 0.1841
							Mean of column A	1												How big is the difference?																							95% confidence interval	-0.4741 to 0.4270
							Mean of column B	1.076												Mean of column A	1.035											How big is the difference?											R squared (eta squared)	0.002721
							Difference between means (B - A) ± SEM	0.07610 ± 0.1549												Mean of column B	0.6974											Mean of column A	1
							95% confidence interval	-0.3029 to 0.4551												Difference between means (B - A) ± SEM	-0.3377 ± 0.06162											Mean of column B	1.671										F test to compare variances
							R squared (eta squared)	0.03868												95% confidence interval	-0.4771 to -0.1984											Difference between means (B - A) ± SEM	0.6709 ± 0.1406										F, DFn, Dfd	3.087, 3, 3
																				R squared (eta squared)	0.7695											95% confidence interval	0.3267 to 1.015										P value	0.3793
							F test to compare variances																									R squared (eta squared)	0.7913										P value summary	ns
							F, DFn, Dfd	2.231, 3, 3												F test to compare variances																							Significantly different (P < 0.05)?	No
							P value	0.5269												F, DFn, Dfd	4.407, 4, 5											F test to compare variances
							P value summary	ns												P value	0.1353											F, DFn, Dfd	14.80, 3, 3										Model comparison	SS	DF	Probability it is correct
							Significantly different (P < 0.05)?	No												P value summary	ns											P value	0.053										Null H. Population means identical	0.408	7	94.21%
																				Significantly different (P < 0.05)?	No											P value summary	ns										Alternative H: Distinct population means	0.4069	6	5.792%
							Model comparison	SS	DF	Probability it is correct																						Significantly different (P < 0.05)?	No										Ratio of probabilities			16.27
							Null H. Population means identical	0.2995	7	93.35%										Model comparison	SS	DF	Probability it is correct																				Difference in AICc			-5.578
							Alternative H: Distinct population means	0.2879	6	6.647%										Null H. Population means identical	0.4043	10	0.2222%									Model comparison	SS	DF	Probability it is correct
							Ratio of probabilities			14.04										Alternative H: Distinct population means	0.09319	9	99.78%									Null H. Population means identical	1.137	7	3.023%								Data analyzed
							Difference in AICc			-5.284										Ratio of probabilities			449									Alternative H: Distinct population means	0.2373	6	96.98%								Sample size, column A	4
																				Difference in AICc			12.21									Ratio of probabilities			32.08								Sample size, column B	4
							Data analyzed																									Difference in AICc			6.936
							Sample size, column A	4												Data analyzed
							Sample size, column B	4												Sample size, column A	5											Data analyzed
																				Sample size, column B	6											Sample size, column A	4
																																Sample size, column B	4
							Table Analyzed	GAPDH/CBB Corr A53T neurons
							Column B	A53T
							vs.	vs.
							Column A	Corr
							Unpaired t test
							P value	0.3934
							P value summary	ns
							Significantly different (P < 0.05)?	No
							One- or two-tailed P value?	Two-tailed
							t, df	t=0.9193, df=6
							How big is the difference?
							Mean of column A	1
							Mean of column B	0.9017
							Difference between means (B - A) ± SEM	-0.09832 ± 0.1070
							95% confidence interval	-0.3600 to 0.1634
							R squared (eta squared)	0.1235
							F test to compare variances
							F, DFn, Dfd	1.375, 3, 3
							P value	0.7999
							P value summary	ns
							Significantly different (P < 0.05)?	No
							Model comparison	SS	DF	Probability it is correct
							Null H. Population means identical	0.1566	7	90.66%
							Alternative H: Distinct population means	0.1373	6	9.339%
							Ratio of probabilities			9.708
							Difference in AICc			-4.546
							Data analyzed
							Sample size, column A	4
							Sample size, column B	4
[truncated: 3 more columns]

## Sheet: Figure S3 
						Corr	SNCA-3X
						1.20528	0.849732
						1.60812	0.780382
						2.0571	0.905655		Table Analyzed	Data 1
									Column B	SNCA-3X
									vs.	vs.
									Column A	Corr
									Unpaired t test
									P value	0.0352
									P value summary	*
									Significantly different (P < 0.05)?	Yes
									One- or two-tailed P value?	Two-tailed
									t, df	t=3.130, df=4
									How big is the difference?
									Mean of column A	1.624
									Mean of column B	0.8453
									Difference between means (B - A) ± SEM	-0.7782 ± 0.2487
									95% confidence interval	-1.469 to -0.08782
									R squared (eta squared)	0.71
									F test to compare variances
									F, DFn, Dfd	46.10, 2, 2
									P value	0.0425
									P value summary	*
									Significantly different (P < 0.05)?	Yes
									Model comparison	SS	DF	Probability it is correct
									Null H. Population means identical	1.28	5	78.35%
									Alternative H: Distinct population means	0.371	4	21.65%
									Ratio of probabilities			3.619
									Difference in AICc			-2.572
									Data analyzed
									Sample size, column A	3
									Sample size, column B	3

## Sheet: Figure S4 
																	GFP	HA-DPAGT1
	Corr	Corr	Corr	A53T	A53T	A53T											1.0031	1.46009
GFP	0.99246	1.03238	0.975161	1.59267	1.81051	1.26944											0.911257	1.37811															Table Analyzed	Data 1
HA-DPAGT1	0.91583	1.08421	0.999938	1.90352	2.6475	2.00069											1.08565	1.92762												GFP	HA-DPAGT1											Glycosylated Hex-B
																						Table Analyzed	Data 1							0.855798	0.967639		Column B	A53T								Corr+GFP	A53T-GFP	Corr-DPAGT1	A53T-DPAGT1
																														1.26487	1.27669		vs.	vs.								1.0643	0.328774	0.6748	0.295548			Number of families	1
							GFP protein levels															Column B	HA-DPAGT1							0.830928	0.739703		Column A	Corr								1.07103	0.475502	0.805559	0.365472			Number of comparisons per family	6
						Table Analyzed	Data 1															vs.	vs.																			0.864663	0.492154	0.837432	0.608004			Alpha	0.05
																						Column A	GFP										Unpaired t test
						Column B	A53T																										P value	0.9614								Mature Hex-B						Tukey's multiple comparisons test	Mean Diff.
						vs.	vs.															Unpaired t test											P value summary	ns								Corr+GFP	A53T-GFP	Corr-DPAGT1	A53T-DPAGT1			Corr+GFP vs. A53T-GFP	0.5679
						Column A	Corr															P value	0.03										Significantly different (P < 0.05)?	No								1.2949	0.604266	0.995261	0.524435			Corr+GFP vs. Corr-DPAGT1	0.2274
																						P value summary	*										One- or two-tailed P value?	Two-tailed								1.0038	0.389971	0.738032	0.402126			Corr+GFP vs. A53T-DPAGT1	0.577
						Unpaired t test																Significantly different (P < 0.05)?	Yes										t, df	t=0.05154, df=4								0.701302	0.276461	1.11823	0.797413			A53T-GFP vs. Corr-DPAGT1	-0.3405
						P value	0.0243															One- or two-tailed P value?	Two-tailed																									A53T-GFP vs. A53T-DPAGT1	0.009135
						P value summary	*															t, df	t=3.299, df=4										How big is the difference?															Corr-DPAGT1 vs. A53T-DPAGT1	0.3496
						Significantly different (P < 0.05)?	Yes																										Mean of column A	0.9839
						One- or two-tailed P value?	Two-tailed															How big is the difference?											Mean of column B	0.9947														Test details	Mean 1
						t, df	t=3.527, df=4															Mean of column A	1										Difference between means (B - A) ± SEM	0.01081 ± 0.2098														Corr+GFP vs. A53T-GFP	1
																						Mean of column B	1.589										95% confidence interval	-0.5716 to 0.5932														Corr+GFP vs. Corr-DPAGT1	1
						How big is the difference?																Difference between means (B - A) ± SEM	0.5886 ± 0.1784										R squared (eta squared)	0.0006637														Corr+GFP vs. A53T-DPAGT1	1
						Mean of column A	1															95% confidence interval	0.09326 to 1.084																									A53T-GFP vs. Corr-DPAGT1	0.4321
						Mean of column B	1.558															R squared (eta squared)	0.7313										F test to compare variances															A53T-GFP vs. A53T-DPAGT1	0.4321
						Difference between means (B - A) ± SEM	0.5575 ± 0.1581																										F, DFn, Dfd	1.223, 2, 2														Corr-DPAGT1 vs. A53T-DPAGT1	0.7726
						95% confidence interval	0.1186 to 0.9965															F test to compare variances											P value	0.8996
						R squared (eta squared)	0.7567															F, DFn, Dfd	11.55, 2, 2										P value summary	ns
																						P value	0.1594										Significantly different (P < 0.05)?	No														Number of families	1
						F test to compare variances																P value summary	ns																									Number of comparisons per family	6
																						Significantly different (P < 0.05)?	No										Model comparison	SS	DF	Probability it is correct												Alpha	0.05
																																	Null H. Population means identical	0.2642	5	99.33%
																						Model comparison	SS	DF	Probability it is correct								Alternative H: Distinct population means	0.264	4	0.6706%												Tukey's multiple comparisons test	Mean Diff.
						Table Analyzed	Data 1															Null H. Population means identical	0.7107	5	74.23%								Ratio of probabilities			148.1												Corr+GFP vs. A53T-GFP	0.5764
																						Alternative H: Distinct population means	0.191	4	25.77%								Difference in AICc			-9.996												Corr+GFP vs. Corr-DPAGT1	0.04949
						Column B	A53T															Ratio of probabilities			2.88																							Corr+GFP vs. A53T-DPAGT1	0.4253
						vs.	vs.															Difference in AICc			-2.116								Data analyzed															A53T-GFP vs. Corr-DPAGT1	-0.5269
						Column A	Corr																										Sample size, column A	3														A53T-GFP vs. A53T-DPAGT1	-0.1511
																						Data analyzed											Sample size, column B	3														Corr-DPAGT1 vs. A53T-DPAGT1	0.3758
						Unpaired t test																Sample size, column A	3
						P value	0.0077															Sample size, column B	3																									Test details	Mean 1
						P value summary	**																																									Corr+GFP vs. A53T-GFP	1
						Significantly different (P < 0.05)?	Yes																																									Corr+GFP vs. Corr-DPAGT1	1
						One- or two-tailed P value?	Two-tailed																																									Corr+GFP vs. A53T-DPAGT1	1
						t, df	t=4.964, df=4																																									A53T-GFP vs. Corr-DPAGT1	0.4236
																																																A53T-GFP vs. A53T-DPAGT1	0.4236
						How big is the difference?																																										Corr-DPAGT1 vs. A53T-DPAGT1	0.9505
						Mean of column A	1
						Mean of column B	2.184
						Difference between means (B - A) ± SEM	1.184 ± 0.2385
						95% confidence interval	0.5217 to 1.846
						R squared (eta squared)	0.8603
						F test to compare variances
						F, DFn, Dfd	23.08, 2, 2
						P value	0.0831
						P value summary	ns
						Significantly different (P < 0.05)?	No
						Model comparison	SS	DF	Probability it is correct
						Null H. Population means identical	2.444	5	28.79%
						Alternative H: Distinct population means	0.3413	4	71.21%
						Ratio of probabilities			2.474
						Difference in AICc			1.812
						Data analyzed
						Sample size, column A	3
						Sample size, column B	3
[truncated: 14 more columns]

[truncated: 2 more sheets: Figure S5 , Figure S6 ]
